# Supplementary material for: Impact of Alkyl Spacer and Side Chain on Antimicrobial Activity of Monocationic and Dicationic Imidazolium Surface-Active Ionic Liquids: Experimental and Theoretical Insights
Source: Molecules. 2024 Dec 5;29(23):5743. doi: 10.3390/molecules29235743 (PMC11643617; doi:10.3390/molecules29235743)
Supplement: Supplementary file 1 [file molecules-29-05743-s001.zip]

Archive with 1 entries (1 files):
- molecules-3342019-supplementary.pdf
